# Supplementary material for: Fungal Lignocellulose Utilisation Strategies from a Bioenergetic Perspective: Quantification of Related Functional Traits Using Biocalorimetry
Source: Microorganisms. 2022 Aug 19;10(8):1675. doi: 10.3390/microorganisms10081675 (PMC9415514; doi:10.3390/microorganisms10081675)
Supplement: Supplementary file 1 [file microorganisms-10-01675-s001.zip]

Archive with 1 entries (1 files):
- microorganisms-1840702-supplementary.pdf
